# Supplementary material for: Intraspecific variability of social structure and linked foraging behavior in females of a widespread bat species (Phyllostomus hastatus)
Source: PLoS One. 2025 Mar 20;20(3):e0313782. doi: 10.1371/journal.pone.0313782 (PMC11925302; doi:10.1371/journal.pone.0313782)
Supplement: S1 Table — Measurements as follows: mass is given in grams, repro (i.e., reproductive status) of the females is nulli = nulliparous/has never reproduced; preg = pregnant; lac = lactating; plac = post-lactating. No. nights = number of nights each bat was tracked. (XLSX) [file pone.0313782.s003.xlsx]

## Sheet: Sheet1
Bat Id	Bat mass	Repro	Tag brand	Tag mass	Year	No. days tracked	Season
71A111A	109	nulli	Gypsy-5	7.25	2016	1	dry
74DE4E7	124	plac	Gypsy-5	7	2016	1	dry
74DCA83	123	nulli	Gypsy-5	6.5	2016	2	dry
74F9F83	116	plac	Gypsy-5	6	2016	4	dry
74DDA80	123	nulli	Gypsy-5	7.25	2016	1	dry
74DCBCC	114	plac	Gypsy-5	7	2016	2	dry
74DA92F	109	plac	Gypsy-5	6.5	2016	2	dry
71A0D95	122	nulli	Gypsy-5	7.5	2016	2	dry
74FE24E	113	plac	Gypsy-5	6	2016	3	dry
74D8C25	131	nulli	Gypsy-5	7	2016	1	dry
74D8954	128	plac	Gypsy-5	6.5	2016	1	dry
74F8E19	113	plac	Gypsy-5	6	2016	3	dry
74DE9A7	122	plac	Gypsy-5	7	2016	1	dry
37507537_D	112	lac	Vesper	6.19	2022	12	dry
37506237_D	102	lac	Vesper	6.29	2022	7	dry
22507B4E_D	120	plac	Vesper	5.88	2022	2	dry
39500E37_D	138	plac	Vesper	5.89	2022	12	dry
39506037_G	115	nulli	Vesper	6	2022	11	dry
2E500235_G	111	plac	Vesper	6	2022	10	dry
23506B4E_G	118	plac	Vesper	6	2022	11	dry
53506935_G	120	plac	Vesper	6	2022	2	dry
2C507735_G	111	nulli	Vesper	6	2022	11	dry
31507235_G	120	plac	Vesper	6	2022	4	dry
2D507235_G	114	nulli	Vesper	6	2022	10	dry
2C501A35_G	110	plac	Vesper	6	2022	4	dry
