# Supplementary material for: Intraspecific variability of social structure and linked foraging behavior in females of a widespread bat species (Phyllostomus hastatus)
Source: PLoS One. 2025 Mar 20;20(3):e0313782. doi: 10.1371/journal.pone.0313782 (PMC11925302; doi:10.1371/journal.pone.0313782)
Supplement: S2 Table — DTW = Dynamic Time Warping, AKDE = Autocorrelated Kernel Density Estimate. (XLSX) [file pone.0313782.s004.xlsx]

## Sheet: Sheet1
Expectation based on literature	Bocas		Methods	Trinidad		Methods	Reference
	Yes	No		Yes	No
Group information
Groups of unrelated females	x		Not tested, but assumed	x		Genetics -allele frequencies	McCracken and Bradbury 1981 [33]
Female groups are stable		x	Weekly counts of female groups	x		Biweekly counts of female groups	McCracken and Bradbury 1981 [33]
Activity patterns
Bats departure and return in pairs more often during dry season		x	Departure and return times extracted from GPS data	x		Departure and return times based on observations at the cave	McCracken and Bradbury 1981 [33]/ Wilkinson and Boughman 1998 [35]
Commuting movements are coordinated		x	Commuting paths from each individual and quantification of path similarity (DTW)	x		Assumed from coordinated departures	Wilkinson and Boughman 1998 [35]
Foraging areas are segregated between groups		x	Foraging area overlap coefficient extracted from AKDE		x	Foraging area overlap based on radio tracking triangulations	McCracken and Bradbury 1981 [33]
Bats depart to forage after sunset and spent around 2 hours of their time outside the roost		x	Proportion of time spent foraging and commuting based on GPS data	x		Foraging times based on activity observations	McCracken and Bradbury 1981 [33]
